# Supplementary material for: Abrupt upwelling and CO2 outgassing episodes in the north-eastern Arabian Sea since mid-Holocene
Source: Sci Rep. 2022 Mar 9;12:3830. doi: 10.1038/s41598-022-07774-4 (PMC8907218; doi:10.1038/s41598-022-07774-4)
Supplement: Supplementary file 1 — Supplementary Information 1. [file 41598_2022_7774_MOESM1_ESM.xlsx]

## Sheet: SK240-485 Data
Top Depth (cm)	Age (ka)	Mg25/Ca43 (mmol/mol)	Al27/Ca43 (umol/mol)	Temp (oC)	δ11B (‰)	δ11B error (2SD n=2)	pH.average	pH lwr95%	pH lwr68%	pH up68%	pH up95%	pCO2.average	pCO2 lwr95%	pCO2 lwr68%	pCO2 up68%	pCO2 up95%
0	1.4395	4.70948	88.6176	27.9685	21.714	0.289315	8.28182	8.23862	8.26041	8.30279	8.32306	170.72	143.612	156.341	185.168	198.75
6	1.56468	5.50755	61.3458	29.7078	21.1279	0.210734	8.1887	8.14966	8.16824	8.20969	8.22947	240.615	207.226	222.129	259.107	278.669
12	1.68985	4.8195	54.5564	28.225	20.8236	0.182771	8.16544	8.12571	8.14479	8.18564	8.20773	254.867	218.586	236.028	273.989	294.035
18	1.81503	4.61215	31.5593	27.7364	21.5954	0.2996	8.27064	8.22866	8.24714	8.29256	8.31398	182.555	154.863	167.096	198.328	213.361
26	1.98194	4.91999	59.4605	28.4543	21.2932	0.286426	8.22494	8.18116	8.20283	8.24858	8.26886	209.288	178.265	192.017	226.458	242.989
34	2.14884	4.48608	41.356	27.4285	21.5257	0.325634	8.26541	8.22214	8.24467	8.28703	8.30691	185.517	154.953	169.839	200.578	215.955
40	2.27402	4.65526	28.1819	27.8398	21.2271	0.325534	8.22429	8.17826	8.20133	8.24814	8.26975	211.143	177.121	193.318	229.289	244.8
54	2.5661	4.4432	29.0122	27.3218	20.8891	0.302333	8.1839	8.1377	8.16011	8.20579	8.22635	246.35	207.738	224.912	266.816	285.809
62	2.733	4.4711	57.2655	27.3913	20.0148	0.186518	8.06201	8.02081	8.04042	8.08262	8.10601	354.25	301.776	329.03	379.925	407.596
66	2.84735	4.64396	27.1918	27.8128	21.1843	0.205227	8.21766	8.17746	8.19672	8.23783	8.25705	218.015	186.678	201.059	234.881	249.517
78	3.19038	4.4366	21.674	27.3052	21.1989	0.226849	8.22607	8.18312	8.20569	8.24764	8.26739	211.445	179.995	194.224	227.868	244.695
94	3.64777	4.18619	43.494	26.6597	20.8416	0.225722	8.18644	8.14438	8.16567	8.20638	8.22738	244.136	208.452	225.141	262.378	282.187
110	4.10515	4.6285	40.4221	27.7758	20.8301	0.233328	8.17297	8.13084	8.15184	8.19435	8.21627	252.283	217.846	231.307	272.331	292.878
118	4.4384	5.10436	38.172	28.8631	19.8348	0.247005	8.01767	7.97152	7.99491	8.04146	8.06357	415.141	352.748	382.448	446.853	479.41
134	5.31398	4.70243	24.2914	27.9518	20.5973	0.222633	8.1386	8.09703	8.11668	8.15927	8.18064	286.337	245.591	264.739	307.549	329.471
142	5.75178	4.31835	49.6493	27.0051	21.371	0.225153	8.25085	8.21078	8.22924	8.27098	8.29001	199.235	169.531	182.245	214.697	231.226
150	6.18957	5.25072	43.1778	29.1772	20.9302	0.24679	8.17075	8.12971	8.14936	8.19253	8.21409	260.118	219.45	240.19	280.505	302.928
158	6.62736	4.31874	45.4783	27.0061	20.6325	0.23052	8.15439	8.11042	8.1338	8.17632	8.19761	273.602	233.693	252.297	294.4	313.459
170	7.28405	4.92318	79.0649	28.4615	20.9815	0.227498	8.18466	8.14355	8.16434	8.20645	8.22334	248.45	212.135	230.277	267.124	287.876
182	7.72241	4.83648	26.3597	28.2641	20.7797	0.220771	8.16111	8.11905	8.1407	8.18242	8.20026	267.737	229.292	245.6	287.568	312.064

## Sheet: non-thermal effect adjustment
Age (ka)	Temp_orig	T_adj	pH_orig	pH_adj	deltapCO2_orig	DelpCO2_adj
1.4395	27.9685	28.5822	8.28182	8.29765	-108.48	-121.206
1.56468	29.7078	29.9642	8.1887	8.21148	-39.3851	-57.6973
1.68985	28.225	27.6397	8.16544	8.20173	-24.033	-53.1991
1.81503	27.7364	28.0392	8.27064	8.28798	-95.4445	-109.385
1.98194	28.4543	28.5415	8.22494	8.24744	-67.612	-85.6959
2.14884	27.4285	27.5527	8.26541	8.28657	-91.183	-108.192
2.27402	27.8398	27.6562	8.22429	8.24905	-66.4573	-86.3535
2.5661	27.3218	26.5339	8.1839	8.22363	-32.5496	-64.4768
2.733	27.3913	25.2137	8.06201	8.12029	79.55	32.7113
2.84735	27.8128	27.5653	8.21766	8.2481	-58.2847	-82.7471
3.19038	27.3052	26.9969	8.22607	8.25578	-62.5545	-86.4323
3.64777	26.6597	25.6029	8.18644	8.22748	-27.3644	-60.3553
4.10515	27.7758	27.0154	8.17297	8.20944	-20.5168	-49.8267
4.4384	28.8631	26.8153	8.01767	8.07608	145.341	98.3936
5.31398	27.9518	26.8884	8.1386	8.18048	18.7365	-14.9251
5.75178	27.0051	26.7582	8.25085	8.27622	-67.4653	-87.8582
6.18957	29.1772	28.9519	8.17075	8.19944	-1.08201	-24.1406
6.62736	27.0061	25.7149	8.15439	8.20048	15.5023	-21.5451
7.28405	28.4615	28.1233	8.18466	8.21744	-11.65	-37.9935
7.72241	28.2641	27.5704	8.16111	8.19525	8.13738	-19.3035
